# Supplementary material for: Isogenic Cellular Systems Model the Impact of Genetic Risk Variants in the Pathogenesis of Type 1 Diabetes
Source: Front Endocrinol (Lausanne). 2017 Oct 18;8:276. doi: 10.3389/fendo.2017.00276 (PMC5651267; doi:10.3389/fendo.2017.00276)
Supplement: Supplementary file 1 [file data_sheet_1.xlsx]

## Sheet: Sheet1
Analysis Type:	PANTHER Overrepresentation Test (release 20170413)
Annotation Version and Release Date:	GO Ontology database Released 2017-05-25
Analyzed List:	upload_1 (Homo sapiens)
Reference List:	Homo sapiens (all genes in database)
Bonferroni correction:	TRUE
Bonferroni count:	8492
GO biological process complete	Homo sapiens - REFLIST (20972)	upload_1 (62)	upload_1 (expected)	upload_1 (over/under)	upload_1 (fold Enrichment)	upload_1 (P-value)
cellular process (GO:0009987)	14882	59	44	+	1.34	0.0145
regulation of cellular process (GO:0050794)	10473	49	30.96	+	1.58	0.0195
cell communication (GO:0007154)	5341	33	15.79	+	2.09	0.0241
signaling (GO:0023052)	5254	33	15.53	+	2.12	0.0164
single organism signaling (GO:0044700)	5250	33	15.52	+	2.13	0.0161
positive regulation of biological process (GO:0048518)	5400	34	15.96	+	2.13	0.00902
signal transduction (GO:0007165)	4861	32	14.37	+	2.23	0.00925
negative regulation of biological process (GO:0048519)	4778	32	14.13	+	2.27	0.00617
positive regulation of cellular process (GO:0048522)	4808	33	14.21	+	2.32	0.00189
negative regulation of cellular process (GO:0048523)	4291	30	12.69	+	2.36	0.00725
regulation of signaling (GO:0023051)	3139	24	9.28	+	2.59	0.0376
regulation of cell communication (GO:0010646)	3086	24	9.12	+	2.63	0.0278
regulation of response to stimulus (GO:0048583)	3761	30	11.12	+	2.7	0.000359
regulation of protein metabolic process (GO:0051246)	2684	23	7.93	+	2.9	0.00923
regulation of cellular protein metabolic process (GO:0032268)	2436	21	7.2	+	2.92	0.0302
regulation of signal transduction (GO:0009966)	2783	24	8.23	+	2.92	0.00424
cellular response to chemical stimulus (GO:0070887)	2416	21	7.14	+	2.94	0.0265
positive regulation of response to stimulus (GO:0048584)	2088	19	6.17	+	3.08	0.048
regulation of developmental process (GO:0050793)	2284	21	6.75	+	3.11	0.0107
regulation of multicellular organismal process (GO:0051239)	2685	27	7.94	+	3.4	1.89e-05
immune system process (GO:0002376)	2512	28	7.43	+	3.77	7.21e-07
regulation of multicellular organismal development (GO:2000026)	1738	20	5.14	+	3.89	0.000587
regulation of response to stress (GO:0080134)	1382	17	4.09	+	4.16	0.00295
positive regulation of developmental process (GO:0051094)	1207	16	3.57	+	4.48	0.00263
regulation of cell proliferation (GO:0042127)	1558	21	4.61	+	4.56	1.51e-05
positive regulation of cell proliferation (GO:0008284)	851	13	2.52	+	5.17	0.00878
cell activation (GO:0001775)	1026	16	3.03	+	5.27	0.000288
positive regulation of multicellular organismal process (GO:0051240)	1464	23	4.33	+	5.31	8.81e-08
regulation of response to external stimulus (GO:0032101)	746	12	2.21	+	5.44	0.0143
leukocyte activation (GO:0045321)	879	15	2.6	+	5.77	0.000262
regulation of defense response (GO:0031347)	745	13	2.2	+	5.9	0.00197
positive regulation of immune system process (GO:0002684)	1005	18	2.97	+	6.06	3.63e-06
regulation of immune system process (GO:0002682)	1448	26	4.28	+	6.07	9.87e-11
hematopoietic or lymphoid organ development (GO:0048534)	567	11	1.68	+	6.56	0.00681
immune system development (GO:0002520)	598	12	1.77	+	6.79	0.0014
regulation of immune response (GO:0050776)	1012	21	2.99	+	7.02	5.14e-09
hemopoiesis (GO:0030097)	520	11	1.54	+	7.16	0.00292
regulation of innate immune response (GO:0045088)	399	9	1.18	+	7.63	0.0226
regulation of immune effector process (GO:0002697)	388	9	1.15	+	7.85	0.018
regulation of cytokine production (GO:0001817)	597	14	1.76	+	7.93	1.56e-05
regulation of cell adhesion (GO:0030155)	664	16	1.96	+	8.15	5.91e-07
inflammatory response (GO:0006954)	454	11	1.34	+	8.2	0.000763
positive regulation of cytokine production (GO:0001819)	387	11	1.14	+	9.61	0.000153
negative regulation of immune system process (GO:0002683)	384	11	1.14	+	9.69	0.000142
positive regulation of cell adhesion (GO:0045785)	401	12	1.19	+	10.12	1.8e-05
lymphocyte activation (GO:0046649)	356	11	1.05	+	10.45	6.56e-05
regulation of hemopoiesis (GO:1903706)	321	10	0.95	+	10.54	0.000312
regulation of cell activation (GO:0050865)	559	18	1.65	+	10.89	2.35e-10
positive regulation of lymphocyte activation (GO:0051251)	336	11	0.99	+	11.07	3.63e-05
leukocyte differentiation (GO:0002521)	301	10	0.89	+	11.24	0.000171
regulation of leukocyte activation (GO:0002694)	525	18	1.55	+	11.6	8.15e-11
regulation of cell-cell adhesion (GO:0022407)	405	14	1.2	+	11.69	1.04e-07
positive regulation of cell activation (GO:0050867)	371	13	1.1	+	11.85	5.22e-07
T cell activation (GO:0042110)	226	8	0.67	+	11.97	0.00311
positive regulation of leukocyte activation (GO:0002696)	362	13	1.07	+	12.15	3.87e-07
regulation of lymphocyte activation (GO:0051249)	466	17	1.38	+	12.34	1.9e-10
homeostasis of number of cells (GO:0048872)	191	7	0.56	+	12.4	0.014
regulation of mononuclear cell proliferation (GO:0032944)	204	8	0.6	+	13.27	0.00144
regulation of lymphocyte proliferation (GO:0050670)	203	8	0.6	+	13.33	0.00139
regulation of leukocyte differentiation (GO:1902105)	247	10	0.73	+	13.69	2.68e-05
negative regulation of leukocyte activation (GO:0002695)	148	6	0.44	+	13.71	0.046
lymphocyte differentiation (GO:0030098)	221	9	0.65	+	13.78	0.000167
regulation of leukocyte cell-cell adhesion (GO:1903037)	331	14	0.98	+	14.31	7.22e-09
positive regulation of cell-cell adhesion (GO:0022409)	259	11	0.77	+	14.37	2.46e-06
regulation of leukocyte proliferation (GO:0070663)	211	9	0.62	+	14.43	0.000112
positive regulation of leukocyte cell-cell adhesion (GO:1903039)	229	10	0.68	+	14.77	1.31e-05
positive regulation of leukocyte differentiation (GO:1902107)	136	6	0.4	+	14.92	0.0284
regulation of T cell activation (GO:0050863)	316	14	0.93	+	14.99	3.89e-09
regulation of adaptive immune response (GO:0002819)	135	6	0.4	+	15.03	0.0273
regulation of T cell proliferation (GO:0042129)	155	7	0.46	+	15.28	0.00352
positive regulation of T cell activation (GO:0050870)	220	10	0.65	+	15.38	8.96e-06
negative regulation of lymphocyte activation (GO:0051250)	126	6	0.37	+	16.11	0.0184
regulation of adaptive immune response based on somatic recombination of immune receptors built from immunoglobulin superfamily domains (GO:0002822)	124	6	0.37	+	16.37	0.0168
T cell differentiation (GO:0030217)	131	7	0.39	+	18.07	0.00115
negative regulation of immune response (GO:0050777)	130	7	0.38	+	18.21	0.00109
regulation of lymphocyte differentiation (GO:0045619)	146	9	0.43	+	20.85	4.74e-06
regulation of interferon-gamma production (GO:0032649)	93	6	0.27	+	21.82	0.00321
regulation of T cell differentiation (GO:0045580)	121	8	0.36	+	22.36	2.67e-05
positive regulation of T cell differentiation (GO:0045582)	75	5	0.22	+	22.55	0.0271
regulation of antigen receptor-mediated signaling pathway (GO:0050854)	47	5	0.14	+	35.98	0.00279
regulation of T cell receptor signaling pathway (GO:0050856)	35	5	0.1	+	48.32	0.000657

## Sheet: Input Gene set
PTPN22
CAMSAP2
IL10
IFIH1
CTLA4
ACOXL
EFR3B
AFF3
CCR5
CCRL2
LINC01179
CTNNB1
ADAD1
IL7R
CENPW
BACH2
TNFAIP3
TAGAP
SKAP2
COBL
IKZF1
GLIS3
NRP1
PRKCQ
IL2RA
IL2RA
RBM17
RNLS
INS
BAD
ITGB7
ERBB3
RAB5B
IKZF4
ERBB3
SH2B3
ATXN2
NAA25
CD69
GPR183
LINC01550
RAD51B
ZFP36L1
DLK1
CTSH
RASGRP1
IL27
CLN3
CLEC16A
SOCS1
CTRB1
MAPT
CCR7
GSDMB
CD226
PTPN2
FUT2
PRKD2
TYK2
SIRPG
UBASH3A
HORMAD2
C1QTNF6
GAB3

## Sheet: Signal Transduction Genes
clr all			Mapped IDs
		Gene ID		Gene Name	PANTHER Family/Subfamily	PANTHER Protein Class	Species
				Gene Symbol
				Ortholog
	1	HUMAN|HGNC=6893|UniProtKB=P10636	MAPT	Microtubule-associated protein tau	MICROTUBULE-ASSOCIATED PROTEIN TAU (PTHR11501:SF20)	-	Homo sapiens
				MAPT
				ortholog
	2	HUMAN|HGNC=9650|UniProtKB=P17706	PTPN2	Tyrosine-protein phosphatase non-receptor type 2	TYROSINE-PROTEIN PHOSPHATASE NON-RECEPTOR TYPE 2 (PTHR19134:SF410)	protein phosphatase	Homo sapiens
				PTPN2
				ortholog
	3	HUMAN|HGNC=12440|UniProtKB=P29597	TYK2	Non-receptor tyrosine-protein kinase TYK2	NON-RECEPTOR TYROSINE-PROTEIN KINASE TYK2 (PTHR24418:SF299)	non-receptor tyrosine protein kinase	Homo sapiens
				TYK2
				ortholog
	4	HUMAN|HGNC=9878|UniProtKB=O95267	RASGRP1	RAS guanyl-releasing protein 1	RAS GUANYL-RELEASING PROTEIN 1 (PTHR23113:SF261)	guanyl-nucleotide exchange factor	Homo sapiens
				RASGRP1
				ortholog
	5	HUMAN|HGNC=18873|UniProtKB=Q9BYX4	IFIH1	Interferon-induced helicase C domain-containing protein 1	INTERFERON-INDUCED HELICASE C DOMAIN-CONTAINING PROTEIN 1 (PTHR14074:SF23)	-	Homo sapiens
				IFIH1
				ortholog
	6	HUMAN|HGNC=17293|UniProtKB=Q9BZL6	PRKD2	Serine/threonine-protein kinase D2	SERINE/THREONINE-PROTEIN KINASE D2 (PTHR22968:SF17)	-	Homo sapiens
				PRKD2
				ortholog
	7	HUMAN|HGNC=15687|UniProtKB=O75563	SKAP2	Src kinase-associated phosphoprotein 2	SRC KINASE-ASSOCIATED PHOSPHOPROTEIN 2 (PTHR15129:SF5)	-	Homo sapiens
				SKAP2
				ortholog
	8	HUMAN|HGNC=8004|UniProtKB=O14786	NRP1	Neuropilin-1	NEUROPILIN-1 (PTHR10127:SF678)	apolipoprotein	Homo sapiens
				NRP1		cell adhesion molecule
				ortholog		enzyme modulator
						extracellular matrix protein
						membrane-bound signaling molecule
						metalloprotease
						oxidase
						receptor
						serine protease
						transporter
	9	HUMAN|HGNC=6162|UniProtKB=P26010	ITGB7	Integrin beta-7	INTEGRIN BETA-7 (PTHR10082:SF46)	cell adhesion molecule	Homo sapiens
				ITGB7		extracellular matrix glycoprotein
				ortholog		receptor
	10	HUMAN|HGNC=6081|UniProtKB=P01308	INS	Insulin	INSULIN-RELATED (PTHR11454:SF27)	-	Homo sapiens
				INS
				ortholog
	11	HUMAN|HGNC=2505|UniProtKB=P16410	CTLA4	Cytotoxic T-lymphocyte protein 4	CYTOTOXIC T-LYMPHOCYTE PROTEIN 4 (PTHR11494:SF10)	cytokine	Homo sapiens
				CTLA4
				ortholog
	12	HUMAN|HGNC=936|UniProtKB=Q92934	BAD	Bcl2-associated agonist of cell death	BCL2-ASSOCIATED AGONIST OF CELL DEATH (PTHR28540:SF2)	-	Homo sapiens
				BAD
				ortholog
	13	HUMAN|HGNC=9652|UniProtKB=Q9Y2R2	PTPN22	Tyrosine-protein phosphatase non-receptor type 22	TYROSINE-PROTEIN PHOSPHATASE NON-RECEPTOR TYPE 22 (PTHR19134:SF389)	protein phosphatase	Homo sapiens
				PTPN22
				ortholog
	14	HUMAN|HGNC=2074|UniProtKB=Q13286	CLN3	Battenin	BATTENIN (PTHR10981:SF3)	membrane trafficking regulatory protein	Homo sapiens
				CLN3
				ortholog
	15	HUMAN|HGNC=1606|UniProtKB=P51681	CCR5	C-C chemokine receptor type 5	C-C CHEMOKINE RECEPTOR TYPE 5 (PTHR10489:SF831)	G-protein coupled receptor	Homo sapiens
				CCR5		immunoglobulin receptor superfamily
				ortholog		immunoglobulin superfamily cell adhesion molecule
						protein phosphatase
	16	HUMAN|HGNC=19383|UniProtKB=O15524	SOCS1	Suppressor of cytokine signaling 1	SUPPRESSOR OF CYTOKINE SIGNALING 1 (PTHR24369:SF109)	cytokine	Homo sapiens
				SOCS1
				ortholog
	17	HUMAN|HGNC=9410|UniProtKB=Q04759	PRKCQ	Protein kinase C theta type	PROTEIN KINASE C THETA TYPE (PTHR24356:SF264)	annexin	Homo sapiens
				PRKCQ		calmodulin
				ortholog		non-receptor serine/threonine protein kinase
						transfer/carrier protein
	18	HUMAN|HGNC=11896|UniProtKB=P21580	TNFAIP3	Tumor necrosis factor alpha-induced protein 3	TUMOR NECROSIS FACTOR ALPHA-INDUCED PROTEIN 3 (PTHR13367:SF24)	DNA binding protein	Homo sapiens
				TNFAIP3		hydrolase
				ortholog
	19	HUMAN|HGNC=16961|UniProtKB=Q15762	CD226	CD226 antigen	CD226 ANTIGEN (PTHR23277:SF91)	-	Homo sapiens
				CD226
				ortholog
	20	HUMAN|HGNC=2514|UniProtKB=P35222	CTNNB1	Catenin beta-1	CATENIN BETA-1 (PTHR23315:SF142)	cell adhesion molecule	Homo sapiens
				CTNNB1		cytoskeletal protein
				ortholog		signaling molecule
						storage protein
	21	HUMAN|HGNC=15669|UniProtKB=Q8N103	TAGAP	T-cell activation Rho GTPase-activating protein	T-CELL ACTIVATION RHO GTPASE-ACTIVATING PROTEIN (PTHR23179:SF31)	G-protein modulator	Homo sapiens
				TAGAP
				ortholog
	22	HUMAN|HGNC=15757|UniProtKB=Q9P1W8	SIRPG	Signal-regulatory protein gamma	SIGNAL-REGULATORY PROTEIN GAMMA (PTHR19971:SF18)	chemokine	Homo sapiens
				SIRPG
				ortholog
	23	HUMAN|HGNC=3431|UniProtKB=P21860	ERBB3	Receptor tyrosine-protein kinase erbB-3	RECEPTOR TYROSINE-PROTEIN KINASE ERBB-3 (PTHR24416:SF387)	-	Homo sapiens
				ERBB3
				ortholog
	24	HUMAN|HGNC=29605|UniProtKB=Q9UQQ2	SH2B3	SH2B adapter protein 3	SH2B ADAPTER PROTEIN 3 (PTHR10872:SF5)	-	Homo sapiens
				SH2B3
				ortholog
	25	HUMAN|HGNC=6024|UniProtKB=P16871	IL7R	Interleukin-7 receptor subunit alpha	INTERLEUKIN-7 RECEPTOR SUBUNIT ALPHA (PTHR23037:SF41)	type I cytokine receptor	Homo sapiens
				IL7R
				ortholog
	26	HUMAN|HGNC=3128|UniProtKB=P32249	GPR183	G-protein coupled receptor 183	G-PROTEIN COUPLED RECEPTOR 183 (PTHR24237:SF45)	G-protein coupled receptor	Homo sapiens
				GPR183
				ortholog
	27	HUMAN|HGNC=1608|UniProtKB=P32248	CCR7	C-C chemokine receptor type 7	C-C CHEMOKINE RECEPTOR TYPE 7 (PTHR10489:SF865)	G-protein coupled receptor	Homo sapiens
				CCR7		immunoglobulin receptor superfamily
				ortholog		immunoglobulin superfamily cell adhesion molecule
						protein phosphatase
	28	HUMAN|HGNC=1612|UniProtKB=O00421	CCRL2	C-C chemokine receptor-like 2	C-C CHEMOKINE RECEPTOR-LIKE 2 (PTHR10489:SF763)	G-protein coupled receptor	Homo sapiens
				CCRL2		immunoglobulin receptor superfamily
				ortholog		immunoglobulin superfamily cell adhesion molecule
						protein phosphatase
	29	HUMAN|HGNC=6008|UniProtKB=P01589	IL2RA	Interleukin-2 receptor subunit alpha	INTERLEUKIN-2 RECEPTOR SUBUNIT ALPHA (PTHR10573:SF1)	type I cytokine receptor	Homo sapiens
				IL2RA
				ortholog
	30	HUMAN|HGNC=1107|UniProtKB=Q07352	ZFP36L1	Zinc finger protein 36, C3H1 type-like 1	ZINC FINGER PROTEIN 36, C3H1 TYPE-LIKE 1 (PTHR12547:SF81)	RNA binding protein	Homo sapiens
				ZFP36L1
				ortholog

## Sheet: Immune System Process Genes
clr all			Mapped IDs
		Gene ID		Gene Name	PANTHER Family/Subfamily	PANTHER Protein Class	Species
				Gene Symbol
				Ortholog
	1	HUMAN|HGNC=9650|UniProtKB=P17706	PTPN2	Tyrosine-protein phosphatase non-receptor type 2	TYROSINE-PROTEIN PHOSPHATASE NON-RECEPTOR TYPE 2 (PTHR19134:SF410)	protein phosphatase	Homo sapiens
				PTPN2
				ortholog
	2	HUMAN|HGNC=12440|UniProtKB=P29597	TYK2	Non-receptor tyrosine-protein kinase TYK2	NON-RECEPTOR TYROSINE-PROTEIN KINASE TYK2 (PTHR24418:SF299)	non-receptor tyrosine protein kinase	Homo sapiens
				TYK2
				ortholog
	3	HUMAN|HGNC=9878|UniProtKB=O95267	RASGRP1	RAS guanyl-releasing protein 1	RAS GUANYL-RELEASING PROTEIN 1 (PTHR23113:SF261)	guanyl-nucleotide exchange factor	Homo sapiens
				RASGRP1
				ortholog
	4	HUMAN|HGNC=18873|UniProtKB=Q9BYX4	IFIH1	Interferon-induced helicase C domain-containing protein 1	INTERFERON-INDUCED HELICASE C DOMAIN-CONTAINING PROTEIN 1 (PTHR14074:SF23)	-	Homo sapiens
				IFIH1
				ortholog
	5	HUMAN|HGNC=17293|UniProtKB=Q9BZL6	PRKD2	Serine/threonine-protein kinase D2	SERINE/THREONINE-PROTEIN KINASE D2 (PTHR22968:SF17)	-	Homo sapiens
				PRKD2
				ortholog
	6	HUMAN|HGNC=15687|UniProtKB=O75563	SKAP2	Src kinase-associated phosphoprotein 2	SRC KINASE-ASSOCIATED PHOSPHOPROTEIN 2 (PTHR15129:SF5)	-	Homo sapiens
				SKAP2
				ortholog
	7	HUMAN|HGNC=6162|UniProtKB=P26010	ITGB7	Integrin beta-7	INTEGRIN BETA-7 (PTHR10082:SF46)	cell adhesion molecule	Homo sapiens
				ITGB7		extracellular matrix glycoprotein
				ortholog		receptor
	8	HUMAN|HGNC=6081|UniProtKB=P01308	INS	Insulin	INSULIN-RELATED (PTHR11454:SF27)	-	Homo sapiens
				INS
				ortholog
	9	HUMAN|HGNC=2505|UniProtKB=P16410	CTLA4	Cytotoxic T-lymphocyte protein 4	CYTOTOXIC T-LYMPHOCYTE PROTEIN 4 (PTHR11494:SF10)	cytokine	Homo sapiens
				CTLA4
				ortholog
	10	HUMAN|HGNC=19157|UniProtKB=Q8NEV9	IL27	Interleukin-27 subunit alpha	INTERLEUKIN-27 SUBUNIT ALPHA (PTHR20879:SF2)	-	Homo sapiens
				IL27
				ortholog
	11	HUMAN|HGNC=936|UniProtKB=Q92934	BAD	Bcl2-associated agonist of cell death	BCL2-ASSOCIATED AGONIST OF CELL DEATH (PTHR28540:SF2)	-	Homo sapiens
				BAD
				ortholog
	12	HUMAN|HGNC=9652|UniProtKB=Q9Y2R2	PTPN22	Tyrosine-protein phosphatase non-receptor type 22	TYROSINE-PROTEIN PHOSPHATASE NON-RECEPTOR TYPE 22 (PTHR19134:SF389)	protein phosphatase	Homo sapiens
				PTPN22
				ortholog
	13	HUMAN|HGNC=19383|UniProtKB=O15524	SOCS1	Suppressor of cytokine signaling 1	SUPPRESSOR OF CYTOKINE SIGNALING 1 (PTHR24369:SF109)	cytokine	Homo sapiens
				SOCS1
				ortholog
	14	HUMAN|HGNC=5962|UniProtKB=P22301	IL10	Interleukin-10	INTERLEUKIN-10 (PTHR10078:SF56)	interleukin superfamily	Homo sapiens
				IL10
				ortholog
	15	HUMAN|HGNC=9410|UniProtKB=Q04759	PRKCQ	Protein kinase C theta type	PROTEIN KINASE C THETA TYPE (PTHR24356:SF264)	annexin	Homo sapiens
				PRKCQ		calmodulin
				ortholog		non-receptor serine/threonine protein kinase
						transfer/carrier protein
	16	HUMAN|HGNC=11896|UniProtKB=P21580	TNFAIP3	Tumor necrosis factor alpha-induced protein 3	TUMOR NECROSIS FACTOR ALPHA-INDUCED PROTEIN 3 (PTHR13367:SF24)	DNA binding protein	Homo sapiens
				TNFAIP3		hydrolase
				ortholog
	17	HUMAN|HGNC=16961|UniProtKB=Q15762	CD226	CD226 antigen	CD226 ANTIGEN (PTHR23277:SF91)	-	Homo sapiens
				CD226
				ortholog
	18	HUMAN|HGNC=2514|UniProtKB=P35222	CTNNB1	Catenin beta-1	CATENIN BETA-1 (PTHR23315:SF142)	cell adhesion molecule	Homo sapiens
				CTNNB1		cytoskeletal protein
				ortholog		signaling molecule
						storage protein
	19	HUMAN|HGNC=15757|UniProtKB=Q9P1W8	SIRPG	Signal-regulatory protein gamma	SIGNAL-REGULATORY PROTEIN GAMMA (PTHR19971:SF18)	chemokine	Homo sapiens
				SIRPG
				ortholog
	20	HUMAN|HGNC=6024|UniProtKB=P16871	IL7R	Interleukin-7 receptor subunit alpha	INTERLEUKIN-7 RECEPTOR SUBUNIT ALPHA (PTHR23037:SF41)	type I cytokine receptor	Homo sapiens
				IL7R
				ortholog
	21	HUMAN|HGNC=3128|UniProtKB=P32249	GPR183	G-protein coupled receptor 183	G-PROTEIN COUPLED RECEPTOR 183 (PTHR24237:SF45)	G-protein coupled receptor	Homo sapiens
				GPR183
				ortholog
	22	HUMAN|HGNC=1608|UniProtKB=P32248	CCR7	C-C chemokine receptor type 7	C-C CHEMOKINE RECEPTOR TYPE 7 (PTHR10489:SF865)	G-protein coupled receptor	Homo sapiens
				CCR7		immunoglobulin receptor superfamily
				ortholog		immunoglobulin superfamily cell adhesion molecule
						protein phosphatase
	23	HUMAN|HGNC=6008|UniProtKB=P01589	IL2RA	Interleukin-2 receptor subunit alpha	INTERLEUKIN-2 RECEPTOR SUBUNIT ALPHA (PTHR10573:SF1)	type I cytokine receptor	Homo sapiens
				IL2RA
				ortholog
	24	HUMAN|HGNC=1107|UniProtKB=Q07352	ZFP36L1	Zinc finger protein 36, C3H1 type-like 1	ZINC FINGER PROTEIN 36, C3H1 TYPE-LIKE 1 (PTHR12547:SF81)	RNA binding protein	Homo sapiens
				ZFP36L1
				ortholog
	25	HUMAN|HGNC=2535|UniProtKB=P09668	CTSH	Pro-cathepsin H	PRO-CATHEPSIN H (PTHR12411:SF498)	cysteine protease	Homo sapiens
				CTSH
				ortholog
	26	HUMAN|HGNC=12462|UniProtKB=P57075	UBASH3A	Ubiquitin-associated and SH3 domain-containing protein A	UBIQUITIN-ASSOCIATED AND SH3 DOMAIN-CONTAINING PROTEIN A (PTHR16469:SF36)	-	Homo sapiens
				UBASH3A
				ortholog
